# Supplementary material for: Diagnosis, Management and Prescription Practices of Adrenaline in Children with Food-Induced Anaphylaxis: Audit in a Specialized Pediatric Allergy Department
Source: J Pers Med. 2022 Sep 9;12(9):1477. doi: 10.3390/jpm12091477 (PMC9501412; doi:10.3390/jpm12091477)
Supplement: Supplementary file 1 [file jpm-12-01477-s001.zip]

Archive with 2 entries (2 files):
- Supplementary Materials S2.pdf
- Supplementary Table S1.pdf
